# Supplementary material for: Ti3C2Tx MXene Quantum Dots with Surface-Terminated Groups (-F, -OH, =O, -Cl) for Ultrafast Photonics
Source: Nanomaterials (Basel). 2022 Jun 14;12(12):2043. doi: 10.3390/nano12122043 (PMC9229704; doi:10.3390/nano12122043)
Supplement: Supplementary file 1 [file nanomaterials-12-02043-s001.zip]

Archive with 1 entries (1 files):
- nanomaterials-1740399-supplementary.pdf
